# Supplementary material for: Global Identification of Anti-Melanoma Cellular Targets by Photochemically Induced Coupling of L-Shikonin Reactions on the Surface of Magnetic Particles
Source: Pharmaceutics. 2024 Dec 2;16(12):1543. doi: 10.3390/pharmaceutics16121543 (PMC11728473; doi:10.3390/pharmaceutics16121543)
Supplement: Supplementary file 1 [file pharmaceutics-16-01543-s001.zip]

Archive with 1 entries (1 files):
- pharmaceutics-3307703-supplementary.pdf
